# Supplementary material for: Integrated metabolomic, transcriptomic and network analysis elucidates therapeutic mechanisms of Ganoderma lucidum spore oil against granulomatous pulmonary nodules
Source: Front Pharmacol. 2025 Jun 10;16:1612043. doi: 10.3389/fphar.2025.1612043 (PMC12185471; doi:10.3389/fphar.2025.1612043)
Supplement: Supplementary file 2 [file Table1.xlsx]

## Sheet: Sheet1
metabolite	gene	cor	p.value
Pyruvate	Atf3	-0.941236	0.000152877
Glutamine	Ghrl	-0.940438	0.000160143
Arginine	Abca2	-0.937538	0.000188596
Glycerol	Wfikkn1	-0.937484	0.000189156
Isoleucine	Ghrl	-0.936521	0.000199359
Glycine	Gm49909	-0.935654	0.000208866
Glycine	Pcdhga4	-0.934555	0.000221386
Arginine	Gse1	-0.934197	0.000225567
Arginine	Fancm	-0.934152	0.000226102
Leucine	Cryaa	-0.933206	0.000237447
Arginine	Hivep3	-0.931595	0.000257689
Arginine	Dclre1c	-0.929404	0.000287127
Arginine	Pik3ap1	-0.929054	0.000292041
Arginine	Ptprf	-0.928983	0.000293041
Arginine	Prrc2b	-0.928205	0.000304204
Glycine	Myo10	-0.926261	0.000333362
Isoleucine	Depp1	-0.923426	0.000379344
Arginine	Sulf2	-0.921944	0.000405072
Glycine	Alox5	-0.920862	0.000424615
Arginine	Gas7	-0.920656	0.000428392
Glycine	Myh9	-0.920649	0.000428524
Leucine	Calcoco2	-0.92039	0.000433325
Pyruvate	Zfp36	-0.920249	0.000435963
Arginine	Gm28036	-0.919542	0.00044932
Arginine	Hipk2	-0.919459	0.000450906
Glycine	Ston1	-0.919451	0.00045106
Arginine	Parp4	-0.919066	0.000458468
Arginine	Snx29	-0.919026	0.000459245
Glycine	Flt4	-0.917072	0.000498255
Alanine	Wfikkn1	-0.916704	0.000505837
Glycine	Piezo1	-0.915715	0.000526657
Glycine	Arhgef11	-0.914919	0.000543838
Glycine	Mmp2	-0.912326	0.000602517
Arginine	Irgq	-0.911673	0.000617982
Arginine	Rassf4	-0.910111	0.000656052
Glycine	Axl	-0.909947	0.000660142
Pyruvate	Osm	-0.909739	0.000665342
Arginine	Trrap	-0.909707	0.000666155
Arginine	Bahcc1	-0.909674	0.000666978
Glycine	Fmnl3	-0.908928	0.000685948
Arginine	Srcap	-0.908892	0.000686877
Glycine	Pip5k1c	-0.90884	0.000688212
Glycine	Bahcc1	-0.908177	0.000705408
Arginine	Garem1	-0.907959	0.000711137
Arginine	Csn2	-0.907413	0.000725624
Glycine	Fpr1	-0.905993	0.000764226
Isoleucine	Gm28040	-0.905635	0.000774181
Glycine	Tmem63b	-0.905593	0.00077537
Glutamine	Gm28040	-0.905096	0.000789339
Succinate	Ghrl	-0.904973	0.000792823
Glycine	Vash1	-0.902003	0.000880366
Arginine	Rpap1	-0.901912	0.000883157
Arginine	Gon4l	-0.900528	0.000926248
Arginine	Snrnp200	-0.899896	0.000946407
Arginine	Uprt	-0.899698	0.000952775
Arginine	Prpf8	-0.898897	0.000978881
Arginine	Sema4a	-0.898695	0.000985548
Glycine	Pcdhac2	-0.898553	0.000990261
Glycine	Abhd2	-0.898044	0.00100721
Arginine	Eml3	-0.89803	0.00100771
Arginine	Sh3bp2	-0.897839	0.00101412
Arginine	Pira12	-0.896645	0.00105495
Arginine	Hmgxb3	-0.895563	0.00109292
Glutamine	Wfikkn1	-0.895508	0.00109488
Glycine	Prag1	-0.895054	0.0011111
Isoleucine	Wfikkn1	-0.894938	0.00111527
Arginine	Rpl10	-0.894688	0.00112431
Arginine	Lrp2	-0.89456	0.00112895
Arginine	Glg1	-0.893858	0.00115465
Glycine	Nav1	-0.893594	0.00116444
Arginine	Arid1b	-0.892792	0.00119448
Glycine	Tbc1d9b	-0.89275	0.00119604
Arginine	Mark2	-0.892658	0.00119956
Arginine	Tbxas1	-0.8922	0.00121697
Arginine	Hgf	-0.892058	0.00122244
Arginine	Rai1	-0.89152	0.00124322
Glycine	Dchs1	-0.891259	0.0012534
Arginine	Cmip	-0.890451	0.00128525
Glycine	Tln1	-0.89012	0.00129842
Arginine	Adcy7	-0.889434	0.0013261
Arginine	Rsc1a1	-0.88941	0.00132708
Arginine	Chst3	-0.888925	0.00134692
Glycine	Pcdhgc3	-0.888866	0.00134932
Succinate	Ooep	-0.888198	0.00137699
Arginine	Zfp526	-0.888145	0.0013792
Arginine	Myo1f	-0.887975	0.00138634
Arginine	Huwe1	-0.886147	0.00146444
Glycine	Natd1	-0.885867	0.00147666
Arginine	Abhd2	-0.885125	0.00150939
Arginine	Adgre1	-0.88461	0.00153242
Arginine	Exph5	-0.884395	0.00154206
Glycine	Scarb1	-0.884375	0.001543
Glycine	Map3k3	-0.884166	0.00155245
Glycine	Plbd2	-0.884143	0.00155348
Arginine	Natd1	-0.883832	0.0015676
Arginine	Nfic	-0.883456	0.00158487
Glycine	Pcdhgb2	-0.883288	0.00159259
Arginine	Gm49909	-0.883199	0.0015967
Glycine	Hipk2	-0.882536	0.00162758
Arginine	Tmppe	-0.882278	0.00163965
Alanine	Saa2	-0.882162	0.00164514
Arginine	Mtmr3	-0.882152	0.00164559
Arginine	Vgll4	-0.882095	0.0016483
Arginine	Setd1b	-0.881022	0.00169955
Glycine	Fn1	-0.879108	0.00179371
Arginine	Gm49359	-0.879051	0.00179655
Glutamine	Depp1	-0.878886	0.00180486
Arginine	Spen	-0.878811	0.00180862
Aspartic.acid	Garin4	-0.877862	0.00185687
Arginine	Itpr3	-0.877503	0.00187538
Glycine	Pcdhga7	-0.8774	0.00188069
Glycine	Pcdhgb6	-0.87597	0.00195577
Arginine	Pcdhgb6	-0.875176	0.0019983
Arginine	Ubr4	-0.875008	0.00200739
Arginine	Ahnak2	-0.874769	0.00202039
Arginine	Ankrd52	-0.874452	0.00203768
Arginine	Nr2c2	-0.874427	0.00203902
Glycine	Pappa2	-0.874307	0.0020456
Arginine	Got2	-0.874027	0.00206102
Glycine	Itga6	-0.874008	0.00206205
Arginine	Cyb561a3	-0.873914	0.00206729
Arginine	Clec7a	-0.873664	0.00208112
Arginine	Cd300ld3	-0.873484	0.00209111
Glycine	C7	-0.873298	0.00210152
Isoleucine	Ooep	-0.872962	0.00212034
Arginine	Fmn1	-0.872815	0.00212864
Arginine	Pcdhgc3	-0.872466	0.0021484
Arginine	Smurf1	-0.872379	0.00215331
Arginine	Ugt1a7c	-0.872327	0.00215628
Aspartic.acid	Wfikkn1	-0.871853	0.00218338
Glycine	Soga1	-0.871067	0.00222885
Arginine	Ano1	-0.871012	0.00223201
Glycine	Tmppe	-0.870293	0.00227422
Glycine	Pcdhga6	-0.870043	0.00228899
Arginine	Pcdhga10	-0.869972	0.0022932
Arginine	Egln2	-0.869518	0.00232032
Arginine	Stk24	-0.869374	0.00232895
Glycine	Hgf	-0.869092	0.00234588
Arginine	Iqsec1	-0.869039	0.00234907
Glycine	Exoc3l4	-0.868722	0.00236829
Glycine	Cd101	-0.868361	0.00239029
Isoleucine	Calcoco2	-0.867743	0.00242829
Glycine	Ldlr	-0.867519	0.00244216
Arginine	Fam20c	-0.865977	0.00253909
Arginine	Sned1	-0.865627	0.00256143
Glycine	Sgsh	-0.86558	0.00256447
Glycine	Ahnak2	-0.864078	0.00266208
Glycine	Man2b2	-0.863766	0.00268265
Pyruvate	Nr4a1	-0.863655	0.00269002
Arginine	Phf24	-0.863517	0.00269917
Glycine	Cdc42bpb	-0.863236	0.00271788
Glycine	Irgq	-0.86322	0.00271897
Glycine	Cercam	-0.86248	0.00276868
Arginine	Ash1l	-0.862346	0.00277778
Leucine	C2cd4b	-0.862115	0.0027935
Arginine	Arpc2	-0.861941	0.00280533
Glycerophosphocholine	Osm	-0.861867	0.00281037
Arginine	Tmem131	-0.861844	0.00281199
Arginine	Slc38a10	-0.861682	0.00282308
Arginine	Pip5k1c	-0.861637	0.00282613
Arginine	Man2b2	-0.861512	0.00283468
Glycine	Sdk1	-0.861044	0.00286701
Glycine	Nfic	-0.861023	0.00286843
Glycine	Pla2g15	-0.860682	0.00289215
Arginine	Zbtb37	-0.860673	0.00289277
Glycerol	Ghrl	-0.860592	0.00289842
Arginine	Fn1	-0.860568	0.00290011
Glycine	Furin	-0.860476	0.00290654
Arginine	Smg8	-0.860356	0.00291496
Arginine	Alox5	-0.860309	0.00291825
Arginine	Axl	-0.860233	0.0029236
Glycine	Scube2	-0.8602	0.00292587
Arginine	Vps13b	-0.860003	0.00293976
Leucine	1700012B09Rik	-0.85961	0.00296754
Glycine	Slc38a10	-0.859547	0.00297201
Arginine	Bltp2	-0.859185	0.0029978
Glycine	Atp13a2	-0.859085	0.00300493
Glycine	Gon4l	-0.858453	0.00305041
Arginine	Siglec1	-0.858254	0.00306482
Arginine	Pcdhga5	-0.858189	0.00306957
Arginine	Tmem63b	-0.858163	0.00307144
Arginine	Aak1	-0.858083	0.00307725
Arginine	Orai2	-0.858062	0.00307877
Glycine	Pcdhga10	-0.857992	0.00308385
Glycine	Slit3	-0.857955	0.0030866
Arginine	Htt	-0.857781	0.00309925
Isoleucine	Ly6g6c	-0.857231	0.00313963
Arginine	Adcy3	-0.856816	0.00317038
Arginine	Cercam	-0.856371	0.00320356
Arginine	Clec16a	-0.856181	0.00321773
Glutamine	Ly6g6c	-0.855916	0.00323767
Glycine	Pik3ap1	-0.855589	0.00326239
Arginine	Myo10	-0.854811	0.00332169
Glycine	Phf24	-0.854631	0.00333548
Glycine	Ptprf	-0.8546	0.00333785
Arginine	Dnmt1	-0.854412	0.00335233
Glycine	Asap2	-0.854117	0.00337514
Arginine	Man2a2	-0.853745	0.00340408
Arginine	Plbd2	-0.853	0.00346248
Leucine	Gm28040	-0.85258	0.00349573
Glycine	Col6a2	-0.852475	0.00350409
Glycine	Csn2	-0.852304	0.00351768
Glycine	Lrp1	-0.851512	0.00358127
Glycine	Snx29	-0.851363	0.00359329
Arginine	Syne3	-0.85116	0.00360974
Arginine	Narf	-0.850977	0.00362467
Glycine	Jade2	-0.850884	0.00363218
Glycine	Tnxb	-0.850836	0.00363615
Glycine	Mtmr3	-0.850778	0.00364087
Arginine	Pde7b	-0.850325	0.00367797
Glycine	Capn5	-0.850205	0.00368785
Arginine	Cacna1c	-0.849999	0.00370487
Glycerol	Saa2	-0.849816	0.00372003
Arginine	Arhgef11	-0.849686	0.00373079
Glycine	Rpap1	-0.849418	0.00375311
Succinate	Depp1	-0.849251	0.00376702
Arginine	Tnfrsf1b	-0.84848	0.00383185
Arginine	Pcdhac2	-0.848415	0.00383735
Arginine	Zfp646	-0.8481	0.0038641
Arginine	Pde4d	-0.847893	0.00388172
Glycine	Sh2b3	-0.847731	0.00389556
Arginine	Cnot1	-0.847667	0.003901
Leucine	Ccdc24	-0.847145	0.00394593
Pyruvate	Wfikkn1	-0.846942	0.00396345
Glutamine	Kcnmb4	-0.846273	0.00402163
Glycine	Vgll4	-0.846245	0.00402409
Arginine	Klhl11	-0.846183	0.00402953
Arginine	Etv5	-0.846135	0.00403375
Arginine	Jade2	-0.846034	0.00404257
Arginine	Zw10	-0.845508	0.00408893
Isoleucine	Kcnmb4	-0.845039	0.00413055
Arginine	Col28a1	-0.845027	0.00413161
Arginine	Atp7a	-0.844612	0.00416865
Arginine	Tnfrsf14	-0.844492	0.00417942
Succinate	Ly6g6c	-0.84419	0.00420659
Arginine	Tmem200b	-0.844085	0.00421611
Alanine	Ghrl	-0.843828	0.00423932
Glycine	Syn2	-0.843769	0.00424464
Glycine	Ttyh3	-0.843341	0.00428368
Glycine	Prelp	-0.84255	0.00435627
Arginine	Dock1	-0.842304	0.00437904
Arginine	Ubr2	-0.842298	0.00437958
Arginine	Slc26a9	-0.842176	0.00439088
Glycine	Smurf1	-0.842124	0.00439576
Arginine	Zfhx2	-0.84189	0.00441747
Glycine	Setd1b	-0.841812	0.00442477
Arginine	Trim56	-0.841785	0.00442733
Arginine	Ep300	-0.841655	0.00443949
Leucine	Ooep	-0.841617	0.00444303
Arginine	Fpr1	-0.841117	0.00448995
Arginine	Med12	-0.841012	0.00449989
Arginine	Foxk1	-0.840679	0.00453143
Glycine	Arpc2	-0.840327	0.00456491
Glycine	Tpcn1	-0.839361	0.00465766
Arginine	Ap5b1	-0.83905	0.00468776
Arginine	Exoc3l4	-0.838891	0.0047032
Arginine	Prg4	-0.838863	0.00470594
Glycine	Pcdhga5	-0.838408	0.00475039
Arginine	Uba1	-0.837929	0.00479751
Arginine	Kmt2a	-0.837781	0.00481215
Leucine	Ghrl	-0.837563	0.00483367
Arginine	Tbc1d16	-0.837445	0.00484539
Glycine	Eml3	-0.837367	0.00485317
Glycine	Hmgxb3	-0.837164	0.00487336
Arginine	Rnf213	-0.837111	0.0048787
Glutamine	Ooep	-0.836269	0.00496322
Isoleucine	Dnai1	-0.836238	0.00496635
Arginine	Sla	-0.835817	0.00500892
Glycerol	Gm28040	-0.834985	0.00509398
Glycine	Wdfy3	-0.834827	0.00511019
Arginine	Cd33	-0.834752	0.00511801
Arginine	Apobr	-0.834252	0.00516969
Arginine	Nos1ap	-0.834124	0.00518302
Arginine	Pcdhgb1	-0.834033	0.00519246
Arginine	Cnr2	-0.833541	0.00524386
Glycine	Tmem200b	-0.833062	0.00529431
Leucine	Kash5	-0.833024	0.00529825
Glycerol	Atf3	-0.832994	0.00530146
Arginine	Tcp11l1	-0.832826	0.00531921
Arginine	Mbnl3	-0.832548	0.00534874
Glycine	St3gal1	-0.832006	0.00540654
Glycine	Arsa	-0.831875	0.00542059
Glycine	Nagpa	-0.831809	0.00542765
Arginine	Ndor1	-0.83163	0.00544686
Glycine	Stk24	-0.831556	0.00545481
Arginine	Tlr8	-0.8311	0.0055041
Arginine	Itm2a	-0.831093	0.00550488
Arginine	Bicra	-0.830943	0.00552116
Isoleucine	Saa2	-0.830909	0.00552481
Arginine	Kdm3b	-0.830835	0.00553286
Alanine	Saa1	-0.830582	0.00556038
Glycine	Sdc3	-0.830548	0.00556413
Arginine	Selp	-0.830448	0.00557506
Glycine	Dab2	-0.830167	0.00560582
Glycine	Tbc1d16	-0.829508	0.00567843
Arginine	Plekho2	-0.829493	0.00568015
Glycine	Tbxas1	-0.828744	0.00576345
Arginine	Tbc1d9b	-0.828447	0.00579671
Succinate	Wfikkn1	-0.82829	0.00581436
Arginine	Ints1	-0.828171	0.00582781
Arginine	Ston1	-0.828108	0.00583493
Glycine	Adgre1	-0.82804	0.00584258
Glycine	Slc26a9	-0.827675	0.00588383
Arginine	Adnp	-0.827457	0.0059086
Glycine	Pomt2	-0.827437	0.00591087
Arginine	Cmklr1	-0.827273	0.00592954
Glycine	Atp7a	-0.827214	0.00593633
Arginine	Kcnc3	-0.826867	0.00597597
Leucine	Scgb1a1	-0.826793	0.00598445
Arginine	Kansl1	-0.826089	0.00606563
Pyruvate	Fos	-0.825891	0.00608859
Glycine	Hmcn1	-0.82577	0.0061026
Glycine	Egln2	-0.825692	0.00611169
Glycine	Gm28036	-0.825424	0.00614298
Glycine	Adcy3	-0.825359	0.00615047
Arginine	Soga1	-0.825252	0.00616302
Glycine	Itm2a	-0.825183	0.00617114
Glycine	Map3k9	-0.824625	0.00623676
Glycerophosphocholine	Atf3	-0.824561	0.00624433
Isoleucine	Fhit	-0.824285	0.00627698
Glycine	Megf8	-0.823859	0.00632754
Arginine	Csf1r	-0.823682	0.0063487
Arginine	Gprin3	-0.82362	0.00635603
Succinate	Kcnmb4	-0.823283	0.00639645
Arginine	Rnf125	-0.823226	0.00640329
Glycine	Zfp526	-0.822769	0.00645831
Glycine	Sh3pxd2a	-0.822598	0.00647904
Arginine	Csn1s1	-0.822312	0.00651368
Glycine	Pcdhgb1	-0.82209	0.00654077
Arginine	Ncln	-0.821789	0.00657747
Arginine	Rab32	-0.821767	0.00658016
Arginine	Herc1	-0.821628	0.00659722
Glycine	Lrch3	-0.820707	0.00671077
Arginine	Dock7	-0.820666	0.00671593
Glycine	Csn1s1	-0.820564	0.00672851
Glycine	Snrnp200	-0.820534	0.00673233
Glycine	Mapk14	-0.819742	0.00683121
Arginine	Lrch3	-0.819672	0.00684005
Arginine	Kmt2e	-0.818544	0.00698271
Arginine	Fnbp1	-0.818485	0.0069903
Glycine	Cmklr1	-0.818294	0.00701469
Alanine	Ooep	-0.817628	0.00710017
Glycine	Vsir	-0.817622	0.00710096
Arginine	Nav1	-0.817579	0.0071065
Arginine	Map3k3	-0.81727	0.00714635
Arginine	Capn5	-0.817143	0.00716289
Glycine	Tbc1d12	-0.816958	0.00718684
Glycine	Glg1	-0.816829	0.00720362
Arginine	Chd3	-0.816669	0.00722447
Arginine	Naip2	-0.816657	0.00722609
Arginine	Rcor1	-0.816413	0.00725789
Leucine	Mia	-0.8161	0.00729888
Leucine	Smim22	-0.816063	0.00730381
Glycine	Ano1	-0.815154	0.00742386
Glycine	Parp4	-0.81509	0.00743246
Arginine	Elf4	-0.814851	0.00746423
Glycine	Iqsec1	-0.814768	0.00747526
Arginine	Zfp84	-0.814573	0.00750131
Glycine	Pip4k2b	-0.814533	0.00750664
Arginine	Pla2g15	-0.814497	0.00751151
Arginine	Sgsh	-0.814206	0.00755054
Arginine	B3gnt2	-0.8136	0.00763233
Glutamine	Calcoco2	-0.813331	0.00766876
Arginine	Man2b1	-0.81332	0.0076703
Glycine	Gse1	-0.813111	0.00769867
Isoleucine	Smim22	-0.812502	0.00778191
Glycine	Prrc2b	-0.812446	0.00778963
Glycine	Dock1	-0.812307	0.00780872
Leucine	Fam166c	-0.81208	0.00783994
Arginine	Tnxb	-0.811998	0.00785121
Arginine	Mapk14	-0.811911	0.00786327
Arginine	Fads2	-0.811846	0.00787222
Glycine	Cerk	-0.811608	0.00790519
Isoleucine	Scgb1a1	-0.81153	0.00791601
Arginine	Mmp2	-0.81152	0.00791738
Aspartic.acid	Atf3	-0.811151	0.00796876
Glycine	Ndst2	-0.810862	0.00800906
Glycine	Smg8	-0.810295	0.00808867
Glycine	Ppp6r2	-0.810289	0.00808949
Arginine	Smyd5	-0.810246	0.00809551
Alanine	Atf3	-0.81011	0.00811467
Isoleucine	Cryaa	-0.810034	0.00812543
Glycine	Lrp2	-0.809923	0.00814112
Arginine	Disp1	-0.809409	0.00821397
Arginine	Med13l	-0.809167	0.00824856
Glycine	Cd302	-0.808945	0.00828023
Arginine	Slco4c1	-0.808898	0.00828688
Glycine	Abca2	-0.80882	0.00829815
Glycine	Hivep3	-0.80858	0.00833251
Arginine	Slx4	-0.808519	0.00834125
Glycine	Uba1	-0.808013	0.00841433
Arginine	Slc35e1	-0.807909	0.00842928
Arginine	Myh9	-0.807782	0.00844778
Glycine	Etv5	-0.80778	0.00844802
Glycine	Lgals9	-0.807721	0.00845663
Arginine	Prdm2	-0.807541	0.00848274
Arginine	Slit3	-0.807313	0.00851589
Arginine	Dpp9	-0.807291	0.00851906
Leucine	Fhit	-0.80702	0.00855869
Glycine	Emilin1	-0.806152	0.00868634
Glycine	Spen	-0.806135	0.00868881
Glycine	Dpp9	-0.806102	0.00869373
Glycine	Cyb561a3	-0.806083	0.0086965
Arginine	Wdfy3	-0.806049	0.00870152
Arginine	Pcdhga7	-0.806048	0.00870166
Arginine	Pcdhgb7	-0.805615	0.0087659
Arginine	Chtf8	-0.805594	0.00876907
Arginine	Csf2rb	-0.80557	0.00877259
Glycine	Pkd1	-0.804848	0.00888039
Arginine	Dst	-0.804656	0.0089093
Glycine	Apobr	-0.804303	0.00896243
Arginine	Cd302	-0.804255	0.00896965
Glycine	Mark2	-0.803967	0.0090132
Glycine	Fads2	-0.803899	0.00902363
Arginine	Mrpl3	-0.803742	0.00904734
Alanine	Depp1	-0.803581	0.00907194
Glycine	Ncln	-0.802119	0.00929617
Arginine	Srebf1	-0.802031	0.00930975
Arginine	Cdk12	-0.80192	0.00932699
Succinate	Calcoco2	-0.801483	0.00939495
Arginine	Lrp1	-0.801223	0.00943544
Glycine	Scaf1	-0.80106	0.00946097
Arginine	Rcl1	-0.800868	0.00949112
Arginine	Scube2	-0.800661	0.00952362
Arginine	Ctsc	-0.800211	0.00959452
Isoleucine	Cx3cr1	0.80005	0.00962008
Glycerol	C4b	0.800116	0.00960953
Leucine	Zfp970	0.80021	0.00959472
Glutamine	Atp8b2	0.800236	0.00959054
Glycerol	Ndst2	0.800273	0.00958477
Isoleucine	Mars1	0.800323	0.00957686
Glycerol	N4bp2	0.800405	0.00956391
Isoleucine	Klhl11	0.800462	0.00955488
Glycerol	Rps6ka3	0.800473	0.00955318
Leucine	Tango6	0.800507	0.00954783
Glycerol	Zfp335	0.800546	0.00954163
Isoleucine	Ubr4	0.800603	0.00953274
Glutamine	Flrt2	0.800707	0.00951634
Glycerol	Klhl11	0.800736	0.00951184
Leucine	Emilin1	0.800942	0.00947955
Succinate	Gda	0.800986	0.00947257
Isoleucine	Ncoa3	0.80125	0.00943131
Glycerol	Kcna3	0.801279	0.00942673
Isoleucine	Calhm2	0.801404	0.00940719
Succinate	Nrros	0.801483	0.00939488
Glutamine	Phc3	0.801506	0.00939142
Glycerol	Ubr4	0.80161	0.00937515
Glycerol	Mars1	0.80162	0.00937354
Glycerol	Zbed6	0.801644	0.00936983
Glycerol	Ap5b1	0.801678	0.00936465
Glycerol	Tmem131	0.801682	0.00936395
Isoleucine	Il17ra	0.801797	0.00934616
Alanine	Arid3b	0.801824	0.00934192
Glycerol	Sipa1	0.801835	0.00934012
Isoleucine	Sdc3	0.8019	0.0093301
Isoleucine	Zw10	0.801983	0.00931721
Glutamine	Cd74	0.801985	0.00931701
Arginine	Saa1	0.80212	0.00929602
Leucine	Gbp4	0.802233	0.00927849
Glycerol	Bnc2	0.802243	0.00927707
Isoleucine	Itga6	0.802252	0.00927569
Isoleucine	Psd4	0.802434	0.00924756
Glycerol	Mbnl2	0.802513	0.00923543
Succinate	Ms4a6c	0.80258	0.00922505
Alanine	Prrc2c	0.802607	0.00922083
Alanine	Rasa3	0.802712	0.00920482
Glycerol	Gpr153	0.802775	0.00919501
Isoleucine	Clec16a	0.802943	0.00916931
Leucine	Pik3c2a	0.802952	0.00916787
Leucine	Flna	0.803098	0.00914552
Leucine	Scyl3	0.803121	0.00914208
Glycerol	Zfr	0.803192	0.00913114
Glycerol	Ppp1r3c	0.803209	0.00912861
Isoleucine	Fgl2	0.803257	0.00912119
Glutamine	Lrrn4	0.803311	0.00911302
Glutamine	Sh3pxd2a	0.803481	0.00908707
Leucine	Npy1r	0.803512	0.00908232
Alanine	Cul4b	0.803589	0.00907066
Leucine	Dock1	0.803686	0.00905592
Glycerol	Pcdhgb7	0.803697	0.00905417
Isoleucine	Dtx3l	0.803721	0.00905051
Alanine	Stat2	0.803761	0.00904444
Glutamine	Pbrm1	0.803979	0.0090115
Glutamine	Ulbp1	0.804012	0.00900648
Isoleucine	Usp34	0.804187	0.00898001
Succinate	Gbp4	0.804302	0.00896253
Glutamine	Sulf1	0.804303	0.00896241
Isoleucine	Flna	0.804346	0.00895598
Leucine	Prrc2c	0.804407	0.00894679
Isoleucine	Dock7	0.804424	0.00894425
Succinate	Dmtn	0.804505	0.00893207
Isoleucine	Tmem229b	0.804596	0.0089183
Leucine	Ipo9	0.804638	0.00891204
Succinate	Bmal1	0.804664	0.00890804
Isoleucine	Serpinb1a	0.804725	0.00889884
Glycerol	Tcp11l1	0.804959	0.00886386
Isoleucine	Ppp6r2	0.804983	0.00886015
Isoleucine	Tpcn1	0.805127	0.00883862
Isoleucine	Cep350	0.805149	0.00883535
Isoleucine	Arsa	0.805237	0.0088222
Glutamine	Atxn7	0.805273	0.00881683
Glycerol	Ly6c2	0.805456	0.00878959
Isoleucine	Trex1	0.805581	0.00877093
Glycerol	Ap4e1	0.805611	0.0087665
Leucine	Pkd1	0.805641	0.008762
Glycerol	Sbno2	0.805714	0.00875124
Isoleucine	Arid1b	0.805873	0.00872755
Glycerol	Ranbp2	0.805895	0.0087244
Isoleucine	Sh3bp2	0.806112	0.00869226
Glycerol	Ulbp1	0.806196	0.00867977
Glycerol	Igfbp5	0.806221	0.00867608
Leucine	Ctsf	0.806225	0.00867552
Isoleucine	Atp7a	0.806234	0.00867415
Succinate	Cd74	0.806254	0.00867132
Glutamine	Hoxc5	0.806265	0.00866969
Leucine	Zfp971	0.806323	0.00866103
Glycerol	Tlr8	0.806385	0.00865197
Isoleucine	Ctsf	0.806396	0.00865026
Isoleucine	Nckap1l	0.806398	0.00864996
Leucine	Med13	0.806614	0.00861826
Glycerol	Mau2	0.806806	0.0085901
Succinate	Ildr2	0.806807	0.00858982
Glutamine	Calhm2	0.806866	0.00858118
Glycerol	Fbln2	0.806905	0.0085755
Alanine	Trim21	0.80692	0.00857327
Alanine	Rps6ka3	0.80695	0.00856901
Leucine	Med13l	0.806993	0.00856266
Isoleucine	Huwe1	0.807097	0.00854738
Isoleucine	Lrrn4	0.807172	0.00853648
Leucine	Sgsh	0.807326	0.00851403
Glycerol	Pcm1	0.807364	0.0085085
Alanine	Chrdl1	0.80752	0.00848571
Succinate	Plac8	0.807526	0.00848487
Alanine	Pcm1	0.807862	0.00843618
Alanine	Tyk2	0.808081	0.00840446
Glycerol	Clec16a	0.808138	0.00839616
Succinate	Npy1r	0.808397	0.00835892
Glutamine	Tpbgl	0.808465	0.00834906
Leucine	Strn3	0.808486	0.00834611
Glutamine	Mmp9	0.80855	0.0083369
Glutamine	Chd1	0.808698	0.00831561
Leucine	Atp13a2	0.808726	0.00831162
Leucine	Ttyh3	0.808756	0.00830726
Leucine	Kmt2d	0.808809	0.00829962
Isoleucine	Cacna1c	0.808954	0.00827887
Glycerol	Lvrn	0.80898	0.00827527
Glycerol	Tasor2	0.809068	0.00826268
Glutamine	Rasa1	0.809191	0.00824508
Isoleucine	Ubr2	0.809214	0.00824174
Isoleucine	Naa25	0.809226	0.00824008
Alanine	Pik3c2a	0.809315	0.00822735
Glutamine	Strn3	0.809333	0.00822477
Glycerol	Htt	0.809386	0.00821723
Glutamine	Bltp1	0.809459	0.00820694
Isoleucine	Ifi47	0.809471	0.00820523
Alanine	Trpm7	0.8095	0.00820103
Glycerol	Arid3b	0.809549	0.00819416
Glutamine	Atp2b4	0.809762	0.00816396
Leucine	Bst1	0.809832	0.00815403
Isoleucine	Gm14325	0.809851	0.00815123
Leucine	Fgf2	0.809874	0.00814799
Glycerol	Med13	0.809957	0.00813629
Glutamine	Med13	0.809961	0.00813572
Isoleucine	Csf2rb	0.810041	0.00812437
Leucine	Smg1	0.810157	0.00810804
Isoleucine	Zfhx2	0.810518	0.00805729
Isoleucine	Trp53	0.810671	0.00803582
Isoleucine	C1ra	0.810889	0.00800526
Isoleucine	Syne1	0.810948	0.00799697
Isoleucine	Rcl1	0.810978	0.00799288
Leucine	Esyt1	0.811011	0.00798825
Isoleucine	Man1a	0.811285	0.00795005
Isoleucine	Lcor	0.811504	0.00791964
Isoleucine	Sh2b3	0.811519	0.00791751
Leucine	Meox2	0.811597	0.00790666
Isoleucine	S1pr3	0.811623	0.00790314
Isoleucine	Pip4k2b	0.811673	0.00789623
Glutamine	Abca9	0.811876	0.00786811
Glycerol	Kirrel	0.811985	0.00785307
Succinate	Gas1	0.812137	0.00783201
Isoleucine	Tspan12	0.812255	0.0078158
Leucine	Ppp6r2	0.812438	0.00779072
Leucine	Ntng2	0.812471	0.00778616
Isoleucine	Iqsec1	0.812483	0.00778449
Glycerol	Tyk2	0.812682	0.00775726
Glycerol	Foxk1	0.812693	0.00775577
Glutamine	Rps6ka3	0.812808	0.00774006
Glycerol	Wt1	0.812907	0.00772652
Pyruvate	Tmed8	0.813029	0.00770981
Glycerol	Chd3	0.813089	0.00770167
Isoleucine	Tbc1d8b	0.813196	0.00768714
Leucine	Atxn7	0.813413	0.00765768
Leucine	Chd3	0.813414	0.00765747
Isoleucine	Mrpl3	0.813436	0.00765446
Alanine	Zfr	0.813437	0.00765444
Glycerol	Abi3bp	0.813443	0.00765359
Leucine	Mbnl2	0.813913	0.00759
Succinate	Lrrn4	0.814195	0.00755208
Glycerol	Jmjd1c	0.814219	0.00754881
Succinate	Sdf2l1	0.814573	0.00750131
Succinate	Hoxc4	0.814606	0.00749696
Glycerol	Smyd5	0.814728	0.00748066
Isoleucine	Dst	0.814742	0.00747876
Isoleucine	Cd302	0.814953	0.0074506
Isoleucine	Rnf125	0.815003	0.00744402
Isoleucine	Ugt1a7c	0.815103	0.00743064
Isoleucine	Ptges	0.815187	0.00741956
Leucine	St3gal1	0.815349	0.00739806
Glutamine	Stat2	0.815376	0.00739441
Glycerol	Mapk14	0.815384	0.00739339
Glycerol	Pold1	0.815448	0.00738489
Isoleucine	Lrch3	0.815653	0.00735783
Glycerol	Calhm2	0.816041	0.00730664
Leucine	Dab2	0.816136	0.00729428
Leucine	Pip4k2b	0.816145	0.00729303
Leucine	Igfbp4	0.816237	0.00728102
Isoleucine	Plcg2	0.816674	0.00722387
Glycerol	Nfam1	0.81671	0.00721916
Isoleucine	Ep300	0.816777	0.00721046
Alanine	Ifih1	0.816965	0.00718591
Glutamine	Gbp4	0.816974	0.00718479
Glycerol	Ints1	0.816978	0.00718425
Isoleucine	Ly6c2	0.81712	0.00716578
Glutamine	Gbp9	0.817154	0.00716144
Leucine	Rbm41	0.817181	0.00715787
Leucine	Ccdc93	0.817243	0.00714987
Alanine	Sulf1	0.817678	0.00709375
Glycerol	Rnf125	0.817752	0.00708421
Glycerol	Ms4a6c	0.817856	0.0070708
Alanine	Zyg11b	0.817873	0.00706864
Isoleucine	Mau2	0.817932	0.00706108
Glycerol	Atp2b4	0.817934	0.00706078
Isoleucine	Bmp4	0.817957	0.00705786
Glycerol	Tmem119	0.817962	0.00705713
Isoleucine	Cyb561a3	0.817983	0.00705446
Leucine	Setd7	0.818027	0.00704889
Glycerol	Zswim6	0.818205	0.0070261
Isoleucine	Nipbl	0.818236	0.00702206
Glycerol	Zfp142	0.818452	0.00699444
Succinate	Zfp971	0.818508	0.0069874
Glycerol	Gbp4	0.818535	0.00698393
Succinate	Phf6	0.818571	0.00697933
Glycerol	Tbc1d12	0.818719	0.00696046
Isoleucine	Arhgap26	0.818752	0.00695635
Glycerol	Ccdc80	0.818853	0.00694344
Succinate	Cfh	0.818865	0.00694197
Alanine	Adar	0.818925	0.00693433
Alanine	Rbm41	0.818997	0.00692516
Leucine	Jmjd1c	0.819154	0.00690528
Isoleucine	Plekho2	0.819333	0.00688276
Glycerol	Helz2	0.819493	0.00686251
Glycerol	Disp1	0.819561	0.00685403
Isoleucine	Disp1	0.81964	0.00684403
Succinate	Stat2	0.819701	0.00683638
Glycerol	Cdh3	0.819766	0.00682817
Alanine	Dennd4b	0.819793	0.00682481
Isoleucine	Bst1	0.819961	0.00680381
Alanine	Pbrm1	0.819969	0.00680277
Alanine	Zfp236	0.820118	0.00678408
Isoleucine	Cul4b	0.820317	0.00675933
Leucine	Plekhg2	0.820389	0.00675034
Glycerol	Ppp6r2	0.820414	0.00674718
Isoleucine	Kdm3b	0.820716	0.0067097
Succinate	Sulf1	0.820997	0.00667496
Glutamine	Fgl2	0.821065	0.00666648
Isoleucine	Vsir	0.821121	0.00665961
Leucine	Sdc3	0.821171	0.00665349
Arginine	Pcdha4	0.821336	0.0066331
Isoleucine	Sh3pxd2a	0.821487	0.00661454
Glycerol	Phc3	0.8215	0.00661299
Leucine	Vsir	0.821545	0.0066074
Alanine	Usp34	0.821578	0.00660331
Isoleucine	Nup210	0.821591	0.00660177
Isoleucine	Rab32	0.821728	0.00658493
Isoleucine	Lgals9	0.821761	0.00658095
Succinate	Atp11c	0.822186	0.00652903
Glycerophosphocholine	Gm28557	0.822281	0.00651756
Isoleucine	Ubash3b	0.822393	0.00650396
Isoleucine	Csf1	0.822477	0.00649371
Isoleucine	Fmn1	0.822625	0.00647572
Leucine	Dmtn	0.82268	0.0064691
Leucine	Slc35e1	0.822752	0.00646036
Alanine	Ccdc93	0.822841	0.00644969
Glycerol	Adar	0.823063	0.00642289
Glutamine	Tasor2	0.823063	0.00642285
Isoleucine	Zbed6	0.823088	0.00641995
Pyruvate	Gm28557	0.8233	0.00639442
Leucine	Dhx58	0.82338	0.00638479
Leucine	Daglb	0.823592	0.0063594
Glycerol	Lcor	0.823686	0.0063482
Isoleucine	Galnt10	0.823797	0.00633498
Isoleucine	Rasa3	0.82383	0.00633105
Isoleucine	Tnrc6b	0.824045	0.00630538
Leucine	C1ra	0.824139	0.00629427
Glycerol	Slx4	0.824226	0.00628387
Glutamine	Gas1	0.82439	0.00626453
Isoleucine	Ncf4	0.824417	0.00626126
Glycerol	Plekhg2	0.824455	0.00625684
Leucine	Zfp445	0.824501	0.00625139
Leucine	Sipa1	0.825192	0.00617002
Leucine	Tyk2	0.825687	0.00611221
Glycerol	Fam13b	0.82578	0.00610143
Isoleucine	Pcm1	0.825941	0.00608274
Glycerol	Zfp971	0.826	0.00607585
Leucine	Septin2	0.826144	0.00605917
Isoleucine	Plekhg2	0.826291	0.00604227
Isoleucine	Nrros	0.826449	0.00602396
Alanine	Ap4e1	0.826607	0.00600586
Isoleucine	Htt	0.82671	0.00599399
Glycerol	Setd5	0.826785	0.00598537
Succinate	Man2a1	0.826986	0.00596232
Glutamine	Fam120c	0.827068	0.00595295
Leucine	Asap2	0.827229	0.00593459
Isoleucine	Cfh	0.827649	0.00588683
Glycerol	Kmt2c	0.827759	0.00587433
Alanine	Atrx	0.827792	0.0058706
Isoleucine	Rnf213	0.827975	0.00584988
Glycerol	Plekho2	0.828036	0.00584299
Isoleucine	Itgam	0.828146	0.00583059
Leucine	Helz2	0.828664	0.00577237
Isoleucine	Pde4d	0.82881	0.0057561
Glutamine	Ildr2	0.829184	0.00571441
Succinate	Tpbgl	0.829297	0.00570189
Isoleucine	Zfp646	0.829361	0.00569476
Isoleucine	Gas1	0.829372	0.00569351
Alanine	Cdt1	0.829455	0.00568435
Isoleucine	Cmtr1	0.829488	0.00568073
Isoleucine	Wdfy4	0.82962	0.00566611
Leucine	Mau2	0.829692	0.00565809
Isoleucine	Zfp68	0.829705	0.00565668
Isoleucine	Atp8b2	0.829836	0.00564223
Isoleucine	Ash1l	0.830073	0.00561615
Glycerol	Slc35e1	0.830077	0.00561571
Isoleucine	Esyt1	0.830593	0.00555923
Isoleucine	Trim56	0.830652	0.00555274
Glutamine	Wdr76	0.830704	0.00554708
Isoleucine	Rasa1	0.830739	0.00554333
Leucine	Setd5	0.830977	0.0055174
Leucine	Sh2b3	0.83101	0.00551385
Leucine	Bod1l	0.831117	0.00550228
Glutamine	Bmal1	0.831366	0.00547531
Isoleucine	Srp54b	0.831466	0.00546451
Alanine	Ncf4	0.831641	0.00544564
Alanine	Kmt2d	0.831846	0.00542361
Alanine	Fndc3a	0.83207	0.00539962
Leucine	Sardh	0.832204	0.0053853
Succinate	Calhm2	0.832228	0.00538277
Glutamine	Tango6	0.83225	0.00538042
Glycerol	Man2a1	0.832408	0.00536362
Isoleucine	Kmt2a	0.832643	0.00533858
Alanine	Meox2	0.832684	0.00533428
Glutamine	Kmt2c	0.832837	0.0053181
Glutamine	Zswim6	0.833023	0.0052984
Glutamine	Fndc3a	0.83331	0.00526813
Leucine	Man2b1	0.833646	0.00523287
Glycerol	Dennd4b	0.833652	0.0052323
Isoleucine	Pld4	0.833723	0.00522482
Glutamine	Npy1r	0.83384	0.00521261
Isoleucine	Cnot1	0.833855	0.00521105
Leucine	Stxbp5	0.833894	0.00520693
Isoleucine	Cnr2	0.833998	0.0051961
Glycerol	Zfp236	0.834091	0.00518643
Glutamine	Septin2	0.83427	0.00516783
Leucine	Atp8b2	0.834343	0.00516028
Isoleucine	Abca9	0.834411	0.00515322
Isoleucine	Daglb	0.834512	0.00514273
Leucine	Nrros	0.834577	0.00513605
Isoleucine	Dennd4a	0.834873	0.00510551
Succinate	Gm32687	0.834908	0.00510186
Glutamine	Gm32687	0.834934	0.00509925
Glycerol	Sfrp2	0.834952	0.00509737
Isoleucine	N4bp2	0.835058	0.00508652
Isoleucine	Dab2	0.835091	0.0050831
Glycerol	Srp54b	0.835258	0.00506599
Alanine	Zfp445	0.83541	0.00505039
Isoleucine	Man2a2	0.835856	0.00500504
Isoleucine	Wipf1	0.836027	0.00498767
Isoleucine	Ppfia4	0.83609	0.00498123
Isoleucine	Smyd5	0.836157	0.00497449
Leucine	Itga6	0.836643	0.00492556
Isoleucine	Rcor1	0.836727	0.00491704
Isoleucine	Trpm7	0.836852	0.00490454
Glutamine	Rbm41	0.836897	0.00490004
Isoleucine	Ms4a6c	0.836927	0.00489704
Isoleucine	Dock1	0.837058	0.00488391
Isoleucine	Tmed8	0.837225	0.00486726
Alanine	Zfp971	0.837447	0.00484522
Isoleucine	Sulf1	0.837596	0.00483043
Leucine	Arsa	0.83782	0.0048083
Alanine	Ranbp2	0.838093	0.00478133
Glycerol	Rasa1	0.838351	0.00475595
Alanine	Fam120c	0.838533	0.00473819
Alanine	N4bp2	0.838687	0.00472314
Leucine	Jak3	0.83901	0.00469164
Glutamine	Tmed7	0.839158	0.00467726
Glycerol	Zfp445	0.839173	0.00467581
Glycerol	Fndc3a	0.839348	0.00465887
Isoleucine	Tpbgl	0.839498	0.00464445
Alanine	Smg1	0.839619	0.00463275
Isoleucine	Dmtn	0.839877	0.0046079
Isoleucine	Ammecr1l	0.839902	0.00460554
Isoleucine	Arid3b	0.839921	0.00460372
Isoleucine	Uty	0.840077	0.00458873
Glycerol	C2	0.840246	0.00457263
Leucine	Srp54b	0.840294	0.00456805
Isoleucine	Kcna3	0.840304	0.00456708
Isoleucine	Cd248	0.840501	0.00454831
Alanine	Ankhd1	0.840572	0.00454153
Isoleucine	Dennd4b	0.840866	0.00451369
Glycerol	C1qtnf1	0.840878	0.00451252
Isoleucine	Nup188	0.841071	0.00449435
Leucine	Fndc3a	0.841079	0.00449356
Alanine	Tasor2	0.841123	0.00448946
Isoleucine	Stat2	0.841175	0.00448456
Alanine	Itgam	0.841292	0.00447346
Isoleucine	Fam13b	0.8413	0.00447279
Leucine	Tbc1d24	0.841615	0.00444316
Isoleucine	Tbc1d12	0.841657	0.00443923
Isoleucine	Jak3	0.841755	0.00443008
Isoleucine	Csf1r	0.842311	0.0043784
Glycerol	Atxn7	0.842317	0.0043778
Glycerol	Dst	0.842659	0.00434617
Alanine	Dhx58	0.842674	0.00434483
Isoleucine	Cerk	0.842766	0.00433632
Leucine	Tmem119	0.843037	0.00431141
Glycerol	Atp11c	0.843092	0.00430645
Succinate	Mmp9	0.843507	0.00426845
Isoleucine	Adar	0.843911	0.0042318
Glycerol	Sugp2	0.84452	0.00417689
Leucine	Sh3pxd2a	0.844743	0.00415694
Leucine	Ndst2	0.844785	0.00415321
Isoleucine	Zfp84	0.844906	0.00414239
Glycerol	Pkhd1l1	0.84495	0.00413843
Glutamine	Igfbp4	0.845047	0.00412982
Isoleucine	Trim14	0.845083	0.00412666
Isoleucine	Npy1r	0.845501	0.00408951
Isoleucine	Hivep2	0.845662	0.00407532
Isoleucine	Ap4e1	0.845674	0.00407423
Leucine	Zswim6	0.846734	0.00398152
Isoleucine	Foxk1	0.846879	0.00396889
Leucine	Cerk	0.846945	0.00396323
Glutamine	Map4k5	0.847357	0.00392764
Arginine	Lilrb4a	0.847691	0.00389902
Glycerol	Ipo9	0.847729	0.00389572
Alanine	Dmxl1	0.848671	0.00381574
Leucine	Bmp4	0.848717	0.00381186
Glutamine	Phf6	0.849092	0.00378035
Isoleucine	Ranbp2	0.849115	0.00377837
Isoleucine	Med13l	0.849518	0.00374476
Leucine	Csf1	0.849906	0.00371254
Isoleucine	Kctd12	0.850193	0.00368888
Glutamine	Cd248	0.850487	0.00366467
Isoleucine	Washc4	0.850606	0.00365495
Glycerol	Chtf8	0.850901	0.00363083
Alanine	Gramd4	0.85105	0.00361868
Leucine	Nagpa	0.851393	0.00359092
Isoleucine	Cdt1	0.85176	0.00356131
Isoleucine	Helz2	0.851785	0.00355927
Isoleucine	Chd3	0.8518	0.00355811
Isoleucine	Slc35e1	0.851879	0.00355173
Glycerol	Tpbgl	0.851984	0.00354327
Leucine	Calhm2	0.852093	0.00353458
Glycerol	Wnt2b	0.852358	0.00351341
Isoleucine	Gng7	0.852419	0.00350856
Leucine	Tpcn1	0.852582	0.00349561
Isoleucine	Tango6	0.8527	0.00348622
Isoleucine	Ipo9	0.853163	0.0034497
Isoleucine	Man2b1	0.853249	0.00344288
Glycerol	Tbc1d8b	0.853437	0.00342813
Isoleucine	Wdr76	0.85364	0.00341224
Alanine	Kmt2c	0.854049	0.00338042
Alanine	Ulbp1	0.854132	0.003374
Glycerol	Slc39a14	0.854167	0.00337132
Isoleucine	Mbnl2	0.854357	0.00335661
Glycerol	Sema3d	0.854468	0.00334805
Glycerol	Fam120c	0.854475	0.00334748
Leucine	Tbc1d12	0.855037	0.00330433
Isoleucine	Strn3	0.855449	0.00327297
Leucine	Rtn4rl2	0.856053	0.00322737
Leucine	S1pr3	0.856074	0.00322583
Glycerol	Abca9	0.856183	0.0032176
Glycerol	Igfbp4	0.856348	0.00320528
Isoleucine	Tyk2	0.856484	0.00319511
Isoleucine	Trim21	0.856605	0.00318608
Isoleucine	Kmt2d	0.856675	0.00318082
Glycerol	Kmt2d	0.856738	0.0031762
Glutamine	Ccr1	0.857193	0.00314246
Glycerol	Cmtr1	0.857257	0.00313774
Isoleucine	Phf6	0.857332	0.00313219
Isoleucine	Ern1	0.857665	0.00310778
Glycerol	Fgf2	0.857671	0.0031073
Pyruvate	Gm32687	0.857933	0.00308815
Leucine	Kcna3	0.857939	0.00308772
Isoleucine	Hmcn1	0.858329	0.0030594
Leucine	Stat2	0.858392	0.00305484
Isoleucine	Zfp971	0.858624	0.00303807
Glutamine	Jmjd1c	0.858727	0.00303063
Isoleucine	Mbnl1	0.859576	0.00296997
Glycerol	Npy1r	0.860221	0.00292442
Isoleucine	Gm32687	0.860254	0.00292214
Glycerol	Ppfia4	0.860323	0.00291727
Leucine	Ern1	0.860453	0.00290816
Alanine	Gbp4	0.860814	0.00288301
Glycerol	Rcn3	0.861076	0.00286478
Leucine	Gbp9	0.861713	0.00282091
Isoleucine	Cd74	0.861802	0.00281482
Isoleucine	Igfbp4	0.861984	0.00280238
Isoleucine	Stxbp5	0.862411	0.00277341
Isoleucine	Tbc1d24	0.862591	0.00276121
Isoleucine	Atrx	0.862787	0.00274799
Isoleucine	Setd7	0.863704	0.00268677
Isoleucine	B3gnt2	0.863735	0.00268471
Glycerol	Wdfy4	0.864121	0.00265922
Isoleucine	Gda	0.864181	0.00265533
Glycerol	Mmp9	0.86442	0.00263959
Glycerol	C3	0.864884	0.0026094
Isoleucine	Dnajc13	0.865456	0.00257245
Alanine	Tmed8	0.866313	0.00251771
Isoleucine	Smg1	0.866361	0.00251472
Isoleucine	Atxn7	0.86705	0.00247132
Glutamine	Atp11c	0.867374	0.00245115
Isoleucine	Zfp236	0.86744	0.00244702
Leucine	Lgals9	0.867642	0.00243451
Isoleucine	Gramd4	0.867694	0.0024313
Isoleucine	Chd1	0.868107	0.00240583
Isoleucine	Zfp445	0.868486	0.00238264
Alanine	Gng7	0.868614	0.00237489
Leucine	Chrdl1	0.868812	0.00236281
Leucine	Atp2b4	0.869061	0.00234777
Leucine	Map4k5	0.869806	0.00230311
Glycerol	Gas1	0.869849	0.00230056
Glycerol	C1ra	0.870383	0.0022689
Isoleucine	Dmxl1	0.870427	0.00226632
Succinate	Zfr	0.87076	0.00224676
Isoleucine	Pik3c2a	0.870906	0.00223824
Isoleucine	Zyg11b	0.871344	0.00221276
Alanine	Uty	0.871442	0.00220706
Isoleucine	Scyl3	0.871718	0.00219114
Isoleucine	Bod1l	0.872123	0.0021679
Isoleucine	Tlr8	0.872316	0.00215691
Succinate	Serpina3f	0.872815	0.00212864
Glutamine	Cfh	0.87361	0.00208412
Glycerol	Stat2	0.873929	0.00206644
Glycerol	Syne1	0.874068	0.00205877
Glycerol	Rbm41	0.874764	0.00202063
Isoleucine	Setd5	0.874836	0.00201673
Isoleucine	Ankhd1	0.875032	0.00200611
Alanine	Bltp1	0.875662	0.00197217
Isoleucine	Ifih1	0.87575	0.00196751
Isoleucine	Phc3	0.875881	0.00196052
Isoleucine	Pbrm1	0.876783	0.00191283
Glutamine	Serpina3f	0.876798	0.00191205
Glycerol	Lrrn4	0.87689	0.00190725
Isoleucine	Atp2b4	0.877769	0.00186169
Glycerol	Gm32687	0.87804	0.00184774
Isoleucine	Serpina3f	0.878354	0.00183177
Isoleucine	Zfr	0.878435	0.00182765
Glycerol	Mst1r	0.879084	0.0017949
Glycerol	Kmo	0.88056	0.00172197
Isoleucine	Ppp1r3c	0.880744	0.00171299
Succinate	Ccr1	0.880759	0.0017123
Glycerol	Wdr76	0.880765	0.001712
Isoleucine	Bltp1	0.880818	0.00170944
Isoleucine	Med13	0.881009	0.00170019
Alanine	Jmjd1c	0.881206	0.00169071
Leucine	Hmcn1	0.881659	0.00166898
Glycerol	Bmal1	0.882207	0.001643
Isoleucine	Ulbp1	0.882331	0.00163718
Isoleucine	Rps6ka3	0.883446	0.00158532
Isoleucine	Gbp9	0.884299	0.0015464
Glutamine	Man2a1	0.884485	0.00153802
Isoleucine	Prrc2c	0.884798	0.00152396
Isoleucine	Ccdc93	0.88592	0.00147433
Isoleucine	Fam120c	0.886396	0.00145361
Succinate	Dhx58	0.886994	0.00142787
Glutamine	Zfr	0.887134	0.0014219
Isoleucine	Tasor2	0.887191	0.00141944
Glycerol	Hoxc4	0.887299	0.00141485
Isoleucine	Gbp4	0.887662	0.00139947
Glycerol	Nup188	0.889162	0.00133719
Alanine	Gm32687	0.891452	0.00124584
Isoleucine	Septin2	0.892629	0.00120063
Leucine	Serpina3f	0.892872	0.00119145
Glycerol	Mrgprf	0.892907	0.00119015
Glycerol	Tango6	0.893108	0.00118257
Glycerol	Fgl2	0.89321	0.00117875
Leucine	Atp11c	0.893293	0.00117565
Glycerol	F13a1	0.893334	0.00117413
Glycerol	Serpina3f	0.893733	0.00115927
Isoleucine	Meox2	0.893896	0.00115325
Isoleucine	Ccr1	0.894144	0.00114413
Alanine	Ppp1r3c	0.895334	0.00110108
Glycerol	Plac8	0.895397	0.00109883
Glycerol	Flna	0.895907	0.00108075
Leucine	Tmed7	0.896578	0.00105728
Isoleucine	Ifi207	0.897434	0.00102786
Isoleucine	Kmt2c	0.897487	0.00102605
Isoleucine	Rbm41	0.89762	0.00102155
Arginine	Derpc	0.897751	0.0010171
Isoleucine	Fndc3a	0.899933	0.000945224
Glycerol	Emilin2	0.89997	0.000944031
Glycerol	Pld4	0.901391	0.000899217
Glycerol	Atp8b2	0.901858	0.000884805
Glycerol	Cfh	0.902088	0.000877769
Glycerol	Cygb	0.902246	0.000872954
Glycerol	Chrdl1	0.902362	0.00086944
Glycerol	Ccr2	0.903297	0.000841442
Glycerol	Gfpt2	0.905398	0.000780821
Isoleucine	Zswim6	0.905746	0.000771097
Leucine	Man2a1	0.908658	0.000692912
Glycerol	Flrt2	0.909922	0.00066075
Succinate	Chrdl1	0.909964	0.000659714
Isoleucine	Tmed7	0.912867	0.000589926
Isoleucine	Atp11c	0.91323	0.000581582
Glycerol	Fbln1	0.91375	0.000569772
Isoleucine	Jmjd1c	0.914366	0.000556001
Glutamine	Dhx58	0.916774	0.000504399
Isoleucine	Map4k5	0.918821	0.000463243
Isoleucine	Chrdl1	0.919633	0.000447585
Glycerol	Sdf2l1	0.920502	0.000431245
Glycerol	Dhx58	0.920795	0.000425837
Leucine	Ccr1	0.923468	0.000378639
Glycerol	Aebp1	0.924335	0.000364151
Glutamine	Chrdl1	0.925466	0.000345843
Alanine	Ifi207	0.927643	0.000312432
Isoleucine	Man2a1	0.929048	0.000292131
Isoleucine	Dhx58	0.929415	0.000286974
Glycerol	Adgrd1	0.934689	0.000219835
Glycerol	Hoxc5	0.936146	0.000203433
Glycerol	Ildr2	0.941814	0.00014777
